# Supplementary material for: A Novel Sprague-Dawley Rat Model Presents Improved NASH/NAFLD Symptoms with PEG Coated Vitexin Liposomes
Source: Int J Mol Sci. 2022 Mar 15;23(6):3131. doi: 10.3390/ijms23063131 (PMC8948922; doi:10.3390/ijms23063131)
Supplement: Supplementary file 1 [file ijms-23-03131-s001.zip]

Archive with 1 entries (1 files):
- ijms-1434442-supplementary.pdf
